# Supplementary material for: Genomic Evidence for Formate Metabolism by Chloroflexi as the Key to Unlocking Deep Carbon in Lost City Microbial Ecosystems
Source: Appl Environ Microbiol. 2020 Apr 1;86(8):e02583-19. doi: 10.1128/AEM.02583-19 (PMC7117926; doi:10.1128/AEM.02583-19)
Supplement: Supplemental file 2 [file AEM.02583-19-s0002.xlsx]

## Sheet: LCMS Bin
Carbohydrate metabolism
Central carbohydrate metabolism	# genes	Complete	Incomplete
M00001 Glycolysis (Embden-Meyerhof pathway), glucose => pyruvate	16	X
M00307 Pyruvate oxidation, pyruvate => acetyl-CoA	7	X
M00580 Pentose phosphate pathway, archaea, fructose 6P => ribose 5P	4	X
M00005 PRPP biosynthesis, ribose 5P => PRPP	1	X
Other carbohydrate metabolism
M00854 Glycogen biosynthesis, glucose-1P => glycogen/starch	4		X
M00855 Glycogen degradation, glycogen => glucose-6P	3		X
Energy metabolism
Methane metabolism
M00567 Methanogenesis, CO2 => methane	28	X
M00357 Methanogenesis, acetate => methane	23	X
M00356 Methanogenesis, methanol => methane	14		X
M00608 2-Oxocarboxylic acid chain extension, 2-oxoglutarate => 2-oxoadipate => 2-oxopimelate => 2-oxosuberate	4	X
M00345 Formaldehyde assimilation, ribulose monophosphate pathway	4		X
M00378 F420 biosynthesis	3		X
M00422 Acetyl-CoA pathway, CO2 => acetyl-CoA	6	X
Nitrogen metabolism
M00175 Nitrogen fixation, nitrogen => ammonia	4	X
Nucleotide metabolism
Purine metabolism
M00048 Inosine monophosphate biosynthesis, PRPP + glutamine => IMP	13		X
M00049 Adenine ribonucleotide biosynthesis, IMP => ADP,ATP	6	X
Pyrimidine metabolism
M00051 Uridine monophosphate biosynthesis, glutamine (+ PRPP) => UMP	10	X
M00052 Pyrimidine ribonucleotide biosynthesis, UMP => UDP/UTP,CDP/CTP	4	X
M00053 Pyrimidine deoxyribonuleotide biosynthesis, CDP/CTP => dCDP/dCTP,dTDP/dTTP	10		X
Amino acid metabolism
Serine and threonine metabolism
M00020 Serine biosynthesis, glycerate-3P => serine	4	X
M00018 Threonine biosynthesis, aspartate => homoserine => threonine	5		X
Cysteine and methionine metabolism
M00017 Methionine biosynthesis, apartate => homoserine => methionine	6		X
M00035 Methionine degradation	4		X
Branched-chain amino acid metabolism
M00019 Valine/isoleucine biosynthesis, pyruvate => valine / 2-oxobutanoate => isoleucine	5	X
M00535 Isoleucine biosynthesis, pyruvate => 2-oxobutanoate	4		X
M00432 Leucine biosynthesis, 2-oxoisovalerate => 2-oxoisocaproate	4		X
Lysine metabolism
M00527 Lysine biosynthesis, DAP aminotransferase pathway, aspartate => lysine	9	X
Arginine and proline metabolism
M00028 Ornithine biosynthesis, glutamate => ornithine	7	X
M00015 Proline biosynthesis, glutamate => proline	3	X
Histidine metabolism
M00026 Histidine biosynthesis, PRPP => histidine	11		X
Aromatic amino acid metabolism
M00022 Shikimate pathway, phosphoenolpyruvate + erythrose-4P => chorismate	8		X
M00023 Tryptophan biosynthesis, chorismate => tryptophan	8	X
M00024 Phenylalanine biosynthesis, chorismate => phenylalanine	3		X
M00025 Tyrosine biosynthesis, chorismate => tyrosine	4		X
Metabolism of cofactors and vitamins
Cofactor and vitamin metabolism
M00115 NAD biosynthesis, aspartate => NAD	5		X
M00846 Siroheme biosynthesis, glutamate => siroheme	10	X
M00122 Cobalamin biosynthesis, cobinamide => cobalamin	5		X
M00836 Coenzyme F430 biosynthesis, sirohydrochlorin => coenzyme F430	5	X
Biosynthesis of terpenoids and polyketides
Terpenoid backbone biosynthesis
M00849 C5 isoprenoid biosynthesis, mevalonate pathway, archaea	6		X
M00365 C10-C20 isoprenoid biosynthesis, archaea	2	X
Polyketide sugar unit biosynthesis
M00793 dTDP-L-rhamnose biosynthesis	6	X
Structural complex
Energy metabolism
ATP synthesis
M00149 Succinate dehydrogenase, prokaryotes	2		X
M00159 V-type ATPase, prokaryotes	8	X
Genetic information processing
DNA polymerase
M00264 DNA polymerase II complex, archaea	3	X
Replication system
M00288 RPA complex	2		X
RNA polymerase
M00184 RNA polymerase, archaea	10		X
RNA processing
M00390 Exosome, archaea	4	X
Ribosome
M00179 Ribosome, archaea	57	X
Proteasome
M00343 Archaeal proteasome	3	X
Environmental information processing
Mineral and organic ion transport system
M00189 Molybdate transport system	2		X
M00186 Tungstate transport system	3	X
M00188 NitT/TauT family transport system	7	X
Peptide and nickel transport system
M00239 Peptides/nickel transport system	8		X
Metallic cation, iron-siderophore and vitamin B12 transport system
M00240 Iron complex transport system	6	X
M00582 Energy-coupling factor transport system	10	X
ABC-2 type and other transport systems
M00258 Putative ABC transport system	5	X
M00254 ABC-2 type transport system	11	X
Bacterial secretion system
M00335 Sec (secretion) system	8		X
Functional set
Metabolism
Aminoacyl tRNA
M00360 Aminoacyl-tRNA biosynthesis, prokaryotes	22		X
Nucleotide sugar
M00362 Nucleotide sugar biosynthesis, prokaryotes	15		X
Environmental information processing
Two-component regulatory system
M00506 CheA-CheYBV (chemotaxis) two-component regulatory system	5		X
Total Modules		33	28
# Genes in Modules (some overlap)		289	190

## Sheet: Chloroflexi Bin
Carbohydrate metabolism
Central carbohydrate metabolism	# genes	Complete	Incomplete
M00001 Glycolysis (Embden-Meyerhof pathway), glucose => pyruvate	14		X
M00003 Gluconeogenesis, oxaloacetate => fructose-6P	7		X
M00307 Pyruvate oxidation, pyruvate => acetyl-CoA	2	X
M00009 Citrate cycle (TCA cycle, Krebs cycle)	21		X
M00004 Pentose phosphate pathway (Pentose phosphate cycle)	9	X
M00005 PRPP biosynthesis, ribose 5P => PRPP	1	X
Other carbohydrate metabolism
M00632 Galactose degradation, Leloir pathway, galactose => alpha-D-glucose-1P	5		X
M00854 Glycogen biosynthesis, glucose-1P => glycogen/starch	3		X
M00554 Nucleotide sugar biosynthesis, galactose => UDP-galactose	2	X
Energy metabolism
Carbon fixation
M00166 Reductive pentose phosphate cycle, ribulose-5P => glyceraldehyde-3P	4		X
M00377 Reductive acetyl-CoA pathway (Wood-Ljungdahl pathway)	8		X
Methane metabolism
M00378 F420 biosynthesis	3		X
Lipid metabolism
Fatty acid biosynthesis and degradation
M00083 Fatty acid biosynthesis, elongation	10		X
M00086 beta-Oxidation, acyl-CoA synthesis	4	X
Nucleotide metabolism
Purine metabolism
M00049 Adenine ribonucleotide biosynthesis, IMP => ADP,ATP	5		X
M00050 Guanine ribonucleotide biosynthesis IMP => GDP,GTP	7	X
Pyrimidine metabolism
M00051 Uridine monophosphate biosynthesis, glutamine (+ PRPP) => UMP	6		X
M00052 Pyrimidine ribonucleotide biosynthesis, UMP => UDP/UTP,CDP/CTP	3	X
Amino acid metabolism
Serine and threonine metabolism
M00020 Serine biosynthesis, glycerate-3P => serine	3		X
M00018 Threonine biosynthesis, aspartate => homoserine => threonine	6		X
Cysteine and methionine metabolism
M00035 Methionine degradation	4	X
Branched-chain amino acid metabolism
M00432 Leucine biosynthesis, 2-oxoisovalerate => 2-oxoisocaproate	3		X
Lysine metabolism
M00031 Lysine biosynthesis, mediated by LysW, 2-aminoadipate => lysine	7	X
Arginine and proline metabolism
M00028 Ornithine biosynthesis, glutamate => ornithine	4		X
M00763 Ornithine biosynthesis, mediated by LysW, glutamate => ornithine	6		X
M00845 Arginine biosynthesis, glutamate => acetylcitrulline => arginine	5		X
Histidine metabolism
M00026 Histidine biosynthesis, PRPP => histidine	11		X
M00045 Histidine degradation, histidine => N-formiminoglutamate => glutamate	4	X
Aromatic amino acid metabolism
M00022 Shikimate pathway, phosphoenolpyruvate + erythrose-4P => chorismate	6		X
M00023 Tryptophan biosynthesis, chorismate => tryptophan	8	X
M00025 Tyrosine biosynthesis, chorismate => tyrosine	3		X
Metabolism of cofactors and vitamins
Cofactor and vitamin metabolism
M00120 Coenzyme A biosynthesis, pantothenate => CoA	3		X
Biosynthesis of terpenoids and polyketides
Terpenoid backbone biosynthesis
M00095 C5 isoprenoid biosynthesis, mevalonate pathway	6		X
M00849 C5 isoprenoid biosynthesis, mevalonate pathway, archaea	8		X
M00364 C10-C20 isoprenoid biosynthesis, bacteria	3	X
Polyketide sugar unit biosynthesis
M00793 dTDP-L-rhamnose biosynthesis	5	X
Structural complex
Energy metabolism
ATP synthesis
M00144 NADH:quinone oxidoreductase, prokaryotes	27	X
M00149 Succinate dehydrogenase, prokaryotes	4	X
M00155 Cytochrome c oxidase, prokaryotes	7	X
M00157 F-type ATPase, prokaryotes and chloroplasts	7	X
Genetic information processing
DNA polymerase
M00260 DNA polymerase III complex, bacteria	6	X
RNA polymerase
M00183 RNA polymerase, bacteria	2		X
RNA processing
M00394 RNA degradosome	2		X
Ribosome
M00178 Ribosome, bacteria	21		X
Environmental information processing
Mineral and organic ion transport system
M00186 Tungstate transport system	2		X
M00188 NitT/TauT family transport system	3		X
M00190 Iron(III) transport system	8	X
M00191 Thiamine transport system	3	X
M00299 Spermidine/putrescine transport system	3		X
Saccharide, polyol, and lipid transport system
M00196 Multiple sugar transport system	9		X
M00201 alpha-Glucoside transport system	3	X
M00215 D-Xylose transport system	2		X
M00212 Ribose transport system	4	X
M00198 Putative sn-glycerol-phosphate transport system	5		X
M00207 Putative multiple sugar transport system	16		X
M00221 Putative simple sugar transport system	3		X
M00211 Putative ABC transport system	2	X
Phosphate and amino acid transport system
M00222 Phosphate transport system	4	X
M00223 Phosphonate transport system	5	X
M00232 General L-amino acid transport system	5	X
M00237 Branched-chain amino acid transport system	16	X
M00236 Putative polar amino acid transport system	3		X
Peptide and nickel transport system
M00239 Peptides/nickel transport system	9	X
Metallic cation, iron-siderophore and vitamin B12 transport system
M00240 Iron complex transport system	3	X
M00243 Manganese/iron transport system	2		X
ABC-2 type and other transport systems
M00250 Lipopolysaccharide transport system	5	X
M00258 Putative ABC transport system	5	X
M00254 ABC-2 type transport system	14	X
Bacterial secretion system
M00335 Sec (secretion) system	7		X
Functional set
Metabolism
Nucleotide sugar
M00362 Nucleotide sugar biosynthesis, prokaryotes	9		X
Environmental information processing
Two-component regulatory system
M00434 PhoR-PhoB (phosphate starvation response) two-component regulatory system	5	X
M00478 DegS-DegU (multicellular behavior control) two-component regulatory system	1		X
TOTAL MODULES		33	39
Total # genes in modules (some overlap)		201	240

## Sheet: Sulfurovum Bin
Carbohydrate metabolism
Central carbohydrate metabolism	# genes	Complete	Incomplete
M00002 Glycolysis, core module involving three-carbon compounds	7	X
M00003 Gluconeogenesis, oxaloacetate => fructose-6P	9	X
M00307 Pyruvate oxidation, pyruvate => acetyl-CoA	4	X
M00007 Pentose phosphate pathway, non-oxidative phase, fructose 6P => ribose 5P	4	X
M00005 PRPP biosynthesis, ribose 5P => PRPP	1	X
Energy metabolism
Carbon fixation
M00173 Reductive citrate cycle (Arnon-Buchanan cycle)	27		X
Nitrogen metabolism
M00530 Dissimilatory nitrate reduction, nitrate => ammonia	3		X
Sulfur metabolism
Not in module, but sulfide oxidation K17218, sqr, in bin
Lipid metabolism
Fatty acid biosynthesis and degradation
M00082 Fatty acid biosynthesis, initiation	5		X
M00083 Fatty acid biosynthesis, elongation	4	X
M00086 beta-Oxidation, acyl-CoA synthesis	2	X
Lipid metabolism
M00093 Phosphatidylethanolamine (PE) biosynthesis, PA => PS => PE	4	X
Nucleotide metabolism
Purine metabolism
M00048 Inosine monophosphate biosynthesis, PRPP + glutamine => IMP	14	X
M00049 Adenine ribonucleotide biosynthesis, IMP => ADP,ATP	6	X
M00050 Guanine ribonucleotide biosynthesis IMP => GDP,GTP	5	X
Pyrimidine metabolism
M00051 Uridine monophosphate biosynthesis, glutamine (+ PRPP) => UMP	7		X
M00052 Pyrimidine ribonucleotide biosynthesis, UMP => UDP/UTP,CDP/CTP	2		X
M00053 Pyrimidine deoxyribonuleotide biosynthesis, CDP/CTP => dCDP/dCTP,dTDP/dTTP	7		X
Amino acid metabolism
Serine and threonine metabolism
M00020 Serine biosynthesis, glycerate-3P => serine	2		X
M00018 Threonine biosynthesis, aspartate => homoserine => threonine	5	X
Cysteine and methionine metabolism
M00021 Cysteine biosynthesis, serine => cysteine	2	X
Branched-chain amino acid metabolism
M00019 Valine/isoleucine biosynthesis, pyruvate => valine / 2-oxobutanoate => isoleucine	5	X
M00570 Isoleucine biosynthesis, threonine => 2-oxobutanoate => isoleucine	6	X
M00432 Leucine biosynthesis, 2-oxoisovalerate => 2-oxoisocaproate	4	X
Lysine metabolism
M00016 Lysine biosynthesis, succinyl-DAP pathway, aspartate => lysine	8		X
Arginine and proline metabolism
M00028 Ornithine biosynthesis, glutamate => ornithine	6	X
M00844 Arginine biosynthesis, ornithine => arginine	3	X
M00015 Proline biosynthesis, glutamate => proline	3	X
Histidine metabolism
M00026 Histidine biosynthesis, PRPP => histidine	11	X
Aromatic amino acid metabolism
M00022 Shikimate pathway, phosphoenolpyruvate + erythrose-4P => chorismate	7	X
M00023 Tryptophan biosynthesis, chorismate => tryptophan	8	X
Glycan metabolism
Lipopolysaccharide metabolism
M00060 Lipopolysaccharide biosynthesis, KDO2-lipid A	9		X
M00063 CMP-KDO biosynthesis	4	X
Metabolism of cofactors and vitamins
Cofactor and vitamin metabolism
M00127 Thiamine biosynthesis, AIR => thiamine-P/thiamine-2P	5	X
M00125 Riboflavin biosynthesis, GTP => riboflavin/FMN/FAD	7		X
M00115 NAD biosynthesis, aspartate => NAD	5	X
M00119 Pantothenate biosynthesis, valine/L-aspartate => pantothenate	4		X
M00120 Coenzyme A biosynthesis, pantothenate => CoA	4	X
M00841 Tetrahydrofolate biosynthesis, mediated by PTPS, GTP => THF	4		X
M00140 C1-unit interconversion, prokaryotes	2		X
M00121 Heme biosynthesis, glutamate => heme	10		X
Biosynthesis of terpenoids and polyketides
Terpenoid backbone biosynthesis
M00096 C5 isoprenoid biosynthesis, non-mevalonate pathway	7		X
Structural complex
Energy metabolism
ATP synthesis
M00144 NADH:quinone oxidoreductase, prokaryotes	15		X
M00149 Succinate dehydrogenase, prokaryotes	4		X
M00150 Fumarate reductase, prokaryotes	5		X
M00151 Cytochrome bc1 complex respiratory unit	6	X
M00156 Cytochrome c oxidase, cbb3-type	4	X
M00157 F-type ATPase, prokaryotes and chloroplasts	9	X
Genetic information processing
DNA polymerase
M00260 DNA polymerase III complex, bacteria	7	X
RNA polymerase
M00183 RNA polymerase, bacteria	4	X
RNA processing
M00394 RNA degradosome	2		X
Ribosome
M00178 Ribosome, bacteria	50	X
Environmental information processing
Mineral and organic ion transport system
M00189 Molybdate transport system	3	X
M00186 Tungstate transport system	3	X
M00188 NitT/TauT family transport system	7	X
M00190 Iron(III) transport system	3	X
M00191 Thiamine transport system	3	X
M00299 Spermidine/putrescine transport system	4	X
M00442 Putative hydroxymethylpyrimidine transport system	3	X
Saccharide, polyol, and lipid transport system
M00669 gamma-Hexachlorocyclohexane transport system	4	X
M00221 Putative simple sugar transport system	3		X
Phosphate and amino acid transport system
M00222 Phosphate transport system	8	X
M00232 General L-amino acid transport system	4	X
M00237 Branched-chain amino acid transport system	6	X
M00236 Putative polar amino acid transport system	5	X
Peptide and nickel transport system
M00239 Peptides/nickel transport system	7	X
M00349 Microcin C transport system	4	X
Metallic cation, iron-siderophore and vitamin B12 transport system
M00242 Zinc transport system	3	X
ABC-2 type and other transport systems
M00249 Capsular polysaccharide transport system	3	X
M00320 Lipopolysaccharide export system	3	X
M00256 Cell division transport system	2	X
M00258 Putative ABC transport system	4	X
M00254 ABC-2 type transport system	1		X
Bacterial secretion system
M00331 Type II general secretion system	10		X
M00335 Sec (secretion) system	10		X
M00336 Twin-arginine translocation (Tat) system	3	X
M00429 Competence-related DNA transformation transporter	3		X
Functional set
Metabolism
Aminoacyl tRNA
M00360 Aminoacyl-tRNA biosynthesis, prokaryotes	22	X
TOTAL modules		53	24
Total genes in modules (some overlap)		322	157
